# Supplementary material for: Improving Fungal Cultivability for Natural Products Discovery
Source: Front Microbiol. 2021 Sep 16;12:706044. doi: 10.3389/fmicb.2021.706044 (PMC8481835; doi:10.3389/fmicb.2021.706044)
Supplement: Supplementary file 2 [file Table_1.XLSX]

## Sheet: Table1_GerminationsInduction
Supplementary Table S1. Growth factors that are shown to induce the germination of fungal spores
Spore	Species	Chemical factor	Physical factor	Reference	Note
AM resting spore	Endogone sp.	dialysable metabolites produced in soil agar		Mosse 1959
AM spore	Glomus intraradices, G. claroideum, Gigaspora rosea	sorgolactone (strigolactone)		Besserer et al. 2006	Branching factor (BF)
AM spore	Gigaspora margarita	5-deoxy-strigol, sorgolactone, strigol, GR24 synthetic analogue		Akiyama et al. 2005	Branching factor (BF)
AM spore	Glomus vesiforme	spore-associated bacteria		Mayo 1986
ascospore	Byssochlamys nivea	acetate ion	heat shock	Yates et al. 1968	heat shock at 75C for 5 min and acetate ion
ascospore	Neurospora crassa	furfural, furfuryl alcohol 1:100,000		Emerson 1948	From Sussman 1965, not checked original literature
ascospore	Neurospora tetrasperma	furfural, furfuryl diacetate, furfuryl alcohol, dimethyl furan, pyrrole, thiopene chloride,		Sussman 1953	From Sussman 1965, not checked original literature
ascospore	Neurospora crassa	furfural, benzaldehyde, 5-hydroxymethyl furfural		Emerson 1954	From Sussman 1965, not checked original literature
ascospore	Lachnea stercorea	Na2CO3, N/100 at 15C		Welsford 1907	From Sussman 1965, not checked original literature
ascospore	Sordaria fimicola	0,5% acetic acid		Bretzloff 1954	From Sussman 1965, not checked original literature
ascospore	Ascobolus magnificus, A. stercorarius, A. viridulus	NaOH at 37C; also KOH, CA(OH)2, Ba(OH)2; bile salts		Yu 1954	From Sussman 1965, not checked original literature
ascospore	Gelasinospora calospora	furfural		Tylutki 1955	From Sussman 1965, not checked original literature
ascospore	Chaetomium globosum		CO2	Buston et al. 1966	data from Hintikka 1970
ascospores	Neurospora tetraperma		O2 and heat activation	Goddard 1935
basidiospore	Suillus bovinus	flavonoids (hesperidin, morin, rutin, quercitrin, naringenin, genistein, and chrysin)		Kikuchi et al. 2007	hesperidin, morin, rutin, quercitrin, naringenin, genistein, and chrysin
basidiospore	Merulius silvester	malic acid		Falk 1912	From Sussman 1965, not checked original literature
basidiospore	Thelephora terrestris	non-volatile stable compound(s) from living Pinus sylvestris seedlings		Birraux & Fries 1981
basidiospore	Thelephora terrestris	compounds from Pinus taeda plantlets likely		Marx & Ross 1970
basidiospore	Laccaria laccata	compounds from Douglas-fir root system likely		Stack et al. 1975
basidiospore	Chalciporus piperatus, Suillus luteus, Amanita muscaria, Paxillus involutus, Cortinarius spp., Russula spp., Lactarius spp.	compounds from excised roots of pine (Factor M)		Melin 1962
basidiospore	Thelephora terrestris	compounds from Rhodotorula glutinis likely		Fries 1978
basidiospore	Hebeloma spp.	compounds from living Pinus sylvestris roots likely	living Pinus sylvestris roots	Fries and Birraux 1980
basidiospore	Leccinum auranticacum	non-volatile, diffusible germination inducing factor from mycelial exudates of L. aurantiacum		Bjurman & Fries 1984
basidiospore	Laccaria laccata, Amanita muscaria	charcoal together with Rhodotorula co-culture, also with own mycelium		Fries 1978
basidiospore	Lactarius helvus	charcoal with Rhodotorula co-culture		Fries 1978
basidiospore	Paxillus involutus	charcoal alone, with Rhodotorula co-culture, and with Rhodotorula cells and own mycelium		Fries 1978
basidiospore	Leccinum scabrum	Rhodotorula co-culture, also with charcoal, and with charcoal and own mycelium		Fries 1978
basidiospore	Wood-decomposing Agaricomycotina spp.		increased CO2	Hintikka 1970
basidiospore	Agaricus campestris	chloroform		Kehl 1943
basidiospore	Agaricus campestris	dichlorethane		Bukowski 1954
basidiospore	Agaricus bisporus	2:3-dimethyl-1-pentene		McTeague, Hutchinson & Reed 1959	Volatile
basidiospore	Agaricus campestris	isovaleric acid, isoamyl alcohol		Lösel 1964	Volatile
basidiospore	Lycoperdon umbrinum	unknown germinator stimulator		Fries 1966	germination only in the on the medium described; stimulator present in medium filtrate from preculture of unknown fungus on synthetic medium
basidiospore	Lycoperdon spp.	co-culture with Rhodotorula mucilaginosa		Fries 1941
basidiospore	Suillus granulatus, S. luteus	abietic acid		Fries 1989	solid medium
basidiospore	Suillus granulatus, S. luteus	abietic acid		Fries et al. 1987
basidiospore	Hebeloma mesophaeum	Lipophilic fraction of pine root extract; Seedling roots of 5 tree species, calli of 2 species; Seedling roots and calli of Daucus carota		Fries and Swedjemark 1986	solid medium
basidiospore	Suillus luteus	Glutamate and other AAs in mixture		Fries 1976
basidiospore	Hebeloma crustuliniforme	ammonium/amine, nonhydrin-positive fraction of root exudate; co-cultured Pseudomonas stutzeri, Pseudomonas spp., Micrococcus roseus, Tritirachium roseum, Arthrobacterium sp.		Ali and Jackson 1989	solid medium
basidiospore	Hebeloma crustuliniforme, Paxillus involutus	co-cultured Corynebacterium sp., Enterobacteriaceae sp., unidentified bacterium S19		Ali and Jackson 1989	solid medium
basidiospore	Paxillus involutus	roots of five tree species, one non-tree species		Ali and Jackson 1988	out of seven tested
basidiospore	Hebeloma crustuliniforme, Laccaria laccata	roots of birch and pine		Ali and Jackson 1988
basidiospore	Lactarius mutabilis, Amanita fulva	roots of birch		Ali and Jackson 1988
basidiospore	L. mutabilis, chrysorrheus, hepaticus, quietus, rufus, tabidus,turpis	volatiles from Ceratocystis fagacearum		Oort 1974
basidiospore	Ganoderma applanatus	Glucose, co-cultured unidentified bacteria, filamentous ascomycetes and yeasts, Rhodotorula yeasts		Brown and Merrill 1973
basidiospore	Ganoderma australe, G. mastoporum, G. philippii	medium with 2% ethanol	optimal spore density	Page et al. 2017
basidiospore	cf Pholiota destruens		chill-treatment followed by optimal temperature, pH and humidity	Krishna and Sharma 1987
basidiospore	Pleurotus sapideus	yeast presence	elevated CO2	McCracken 1982
basidiospore	Mycena spp.	ammonium tartrate		Fries 1949
basidiospore	Agaricomycetes	A. bisporus hyphae		Ferguson 1902
chlamydospore	Glomus mosseae	free-living fungi		Azcon-Aguilar et al. 1986
chlamydospores	Ustilago zeae		O2	Platz 1928	absolute requirement of O2
conidiospore	Neurospora crassa	ferricrocin, ferrichrome C, coprogen		Horowitz et al. 1976
conidiospores	Aspergillus niger		CO2	Rippel & Bortels 1927
conidium	Botrytis cinerea	ethyl acetate, ethyl citrate, ethyl malate (one-tenth-saturated-solution)		Brown 1922	From Sussman 1965, not checked original literature
conidium	Sterigmatocystis sp.	oxalate		Duggar 1901	From Sussman 1965, not checked original literature
conidium	Aspergillus niger		CO2	Yanagita 1957	data from Hintikka 1970
conidium	Peicillium griseofulvum		CO2	Fletcher & Morton 1970	data from Hintikka 1970
coniodiospore	Aspergillus niger	L-proline/L-alanine, glucose and phosphate		Yanagita 1957	germination factors in combination
coniodiospore	Rhopalomyces elegans	Bacillus cereus var. mycoides medium containing tryptone, yeast extract, dipotassium hydrogen phosphate		Ellis and Hesseltine 1962	solid medium
macroconidia	Fusarium solani	flavonoids, including isoflavonoid phytoalexins		Ruan et al. 1995	incl. isoflavonoid phytoalexins
oospores	Oomycota: Albugo candida, Plasmopara viticola, Sclerospora graminicola, Peronospora parasitica, P. trifolium, Deuterophoma tracheitphyla		O2	Uppal 1924; 1926
pycnidiospores	Deuterophoma tracheitphyla		CO2	Sereni 1931	Italian article in EN Tabal & Cooke 1968 have Eng citation
resting sporangium	Allomyces arbuscula	indole butyrate, 3-indoleacetic acid, tryptophan		Machlis and Ossia 1953	From Sussman 1965, not checked original literature
spore	Ustilago zeae	NaOH, KOH, NH4OH		Leszczenko 1928	From Sussman 1965, not checked original literature
spore	Ustilago zeae	3-indoleacetic acid, beta-alanine, glutamate, niacin amide		v. Guttenberg and Strutz 1952	From Sussman 1965, not checked original literature
spore	Ustilago maydis	acetate, citrate, HCl, HNO3, o-phosphatase, H2SO4, potassium salts		Leszczenko 1928	From Sussman 1965, not checked original literature
spore	Urocystis tritici	benzaldehyde (3: 300,000), Na-stearate, salicaldehyde, acetone, butyrate		Noble 1924	From Sussman 1965, not checked original literature
spore	Urocystis occulta	benzaldehyde		Stakman et al. 1934	From Sussman 1965, not checked original literature
spore	Urocystis occulta	benzaldehyde (3: 200,000)		Ling 1940	From Sussman 1965, not checked original literature
spore	Tilletia secalis	KMnO4, Na3PO4, CaCl2, Fe3 (SO4)2, MnSO4, or oxalate (spores preincubated at 3-5C for 2 to 4 weeks)		Gassner and Niemann 1955	From Sussman 1965, not checked original literature
spore	Tilletia controversa	(NH4),SO4, Ca(NH4)PO4, HgCl2, fluorophenyl-Hg-acetate, oxalate, methoxyethol-Hg-silicate, methoxyethyl-Hg-chloride		Niemann 1956, 1957	From Sussman 1965, not checked original literature
spore	Pyricularia oryzae	cholesterol, diosgenin, citogenin, hecogenin, smilagenin		Weintraub et al. 1958	From Sussman 1965, not checked original literature
sporelike sporangia	Phytophthora infestans (Oomycota)		lack of O2	Uppal 1924; 1926
spores	Mucor hiemalis, Phycomyces blakesleeanus, Rhizopus stolonifer		O2	Wood-Baker (1955)
teliospore	rust fungi		prolonged floating on water, alternate wetting and drying	Maneval 1922
teliospore	Ustilago hordei		O2	Schaffnit 1926	absolute requirement of O2
urediospore	Puccinia graminis var. tritici	chloroform vapor for 5-60 min		Thiel and Weiss 1920	From Sussman 1965, not checked original literature
urediospore	Puccinia graminis var. tritici	2,4-dinitrophenol, methyl napthoquinone, coumarin		Allen 1955	From Sussman 1965, not checked original literature
urediospore	Puccinia graminis var. tritici	aldehydes and alcohol; n-nonanal most active, also pelargonaldehyde		French and Weintraub 1957	From Sussman 1965, not checked original literature
urediospore	Puccinia graminis var. tritici	3-indoleacetic acid, coumarin, protocatechuic acid, umbelliferone, daphnetin, o-coumaric acid		Van Sumere et al. 1957	From Sussman 1965, not checked original literature
urediospore	Puccinia graminis	organic or inorganic acids at pH 2.0		Sibilia 1930	From Sussman 1965, not checked original literature
urediospore	Puccinia glumarum var. tritici	NH4+		Wilhelm 1931	From Sussman 1965, not checked original literature
urediospore	Melampsora occidentalis	methyl-p-hydroxybenzoate, Ni2+ ,chlortetracycline		Turel 1955	From Sussman 1965, not checked original literature
urediospore	Puccinia graminis var. Tritici		CO2, floating and soakin in aerobic conditions	Allen 1955
uredospore	Puccinia graminis	aldehydes, ketones, alcohols, hydrocarbons (altogether 36 compounds)		French 1961	stimulatory effect of 36 compunds: aldehydes, ketones, alcohols, hydrocarbons
uredospore	Puccinia graminis	pelargonaldehyde, butyrate, propionate		Farkas and Ledingham 1959
zygospore	Rhizopus suinus	inositol		Schopper 1942	From Sussman 1965, not checked original literature
zygospore	Spinellus	ascorbic acid		Watson 1964
