# Supplementary material for: Improving Fungal Cultivability for Natural Products Discovery
Source: Front Microbiol. 2021 Sep 16;12:706044. doi: 10.3389/fmicb.2021.706044 (PMC8481835; doi:10.3389/fmicb.2021.706044)
Supplement: Supplementary file 3 [file Table_2.XLSX]

## Sheet: Table2.FilamentousGrowthInduct
Supplementary Table S2. Documented co-cultured microbes, plant exudates and compounds that are shown to induce the filamentous growth of fungi
* media dependent induction
** concentration dependent induction
1 = previously uncultured
Inducer organism or description of exudate/fraction/substrate	Inducer_living_domain	Inducer_phylum	inducer/predecessor1_InSitu/InVitro_cult	inducer/predecessor1_Solid/Liquid_media	Inducer_molecules	Induced	Induced_domain	Induced_phylum	induced/successor1_InSitu/InVitro_cult	induced/successor1_Solid/Liquid_media	induced/successor1_molecules involved	Ecology	Reference
"mycotrophein"	na				na	Gonatobotryx simplex	Eukaryota					parasite	Whaley and Barnett 1963
baby beed liver and lamb fat	na	na	IV	solid	na	Rhopalomyces elegans	Eukaryota	Zoopagomycota	IV	solid	-	parasite	Ellis and Hesseltine 1962
Bacillus sp. TB-1	Bacteria	Firmicutes	IV	liquid	thiamine (vitamin B1)	Debaryomyces vanrijiae	Eukaryota	Basidiomycota	IV	liquid	-	na	Rikhvanov et al. 1999
bacteria (E .coli and S. aureus)	Bacteria	Proteobacteria/Firmicutes	IV	liquid	muramyl dipeptides, subunits of peptidoglycans	Candida albicans	Eukaryota	Ascomycota	IV	liquid	-	pathogen	Xu et al. 2008
Beef and pork tallow and 9 vegetable oils	na	na	IV	liquid	esters of oleatic and linoleic acid	Agaricus bisporus	Eukaryota	Basidiomycota	IV	liquid	-	saprotroph	Wardle and Schisler 1969
BAA and BAB polyketides	na				na	Candida albicans	Eukaryota					pathogen	Sbaraini et al. 2021
Chryseobacterium sp. volatiles	Bacteria	Bacteroidetes	IV	solid	volatiles	Grosmannia clavigera	Eukaryota	Ascomycota	IV	solid	-	pathogen	Adams et al. 2009
Chryseobacterium sp. volatiles + α-pinene	Bacteria	Bacteroidetes	IV	solid	volatiles + α-pinene	Leptographium procera	Eukaryota	Ascomycota	IV	solid	-	pathogen	Adams et al. 2009
Chryseobacterium sp. volatiles + α-pinene	Bacteria	Proteobacteria	IV	solid	volatiles + α-pinene	Grosmannia clavigera	Eukaryota	Ascomycota	IV	solid	-	pathogen	Adams et al. 2009
Chryseobacterium sp. volatiles + α-pinene	Bacteria	Bacteroidetes	IV	solid	volatiles + α-pinene	Ophiostoma Ips	Eukaryota	Ascomycota	IV	solid	-	saprotroph/symbiont	Adams et al. 2009
Difco's proteose-peptone and peptone solutions, nutient-broth with beef extract, Difco's bacto-beef solution	na	na	IV	liquid	na	Dispira cornuta	Eukaryota	Mucoromycota	IV	liquid	-	parasite	Ayers 1933
Eucalyptus globulus aa. bicostata root exudates	na	na	IV	solid	rutin (flavonoid)	Pisolithus tinctorius	Eukaryota	Basidiomycota	IV	solid	-	EcM	Lagrange et al. 2001
Eutypa lata decayed beech wood	na	Ascomycota	IV	solid	na	Gloiothele lactescens	Eukaryota	Basidiomycota	IV	solid	na	saprotroph	Heilmann-Clausen & Boddy 2005
Eutypa lata decayed beech wood	na	Ascomycota	IV	solid	na	Marasmius alliaceus	Eukaryota	Basidiomycota	IV	solid	na	saptrotroph	Heilmann-Clausen & Boddy 2005
Eutypa lata decayed beech wood	na	Ascomycota	IV	solid	na	Fomes fomentarius	Eukaryota	Basidiomycota	IV	solid	na	saptrotroph	Heilmann-Clausen & Boddy 2005
Eutypa lata decayed beech wood	na	Ascomycota	IV	solid	na	Hypholoma fasciculare	Eukaryota	Basidiomycota	IV	solid	na	saptrotroph	Heilmann-Clausen & Boddy 2005
excised roots of Cannabis sativa	na	na	IV	liquid	na	Suillus variegatus	Eukaryota	Basidiomycota	IV	liquid	-	EcM	Melin and Das 1954
excised roots of Lepidium sativum	na	na	IV	liquid	na	Suillus variegatus	Eukaryota	Basidiomycota	IV	liquid	-	EcM	Melin and Das 1954
excised roots of Lepidium sativum	na	na	IV	liquid	na	Suillus grevillei	Eukaryota	Basidiomycota	IV	liquid	-	EcM	Melin and Das 1954
excised roots of Medicago sativa	na	na	IV	liquid	na	Suillus variegatus	Eukaryota	Basidiomycota	IV	liquid	-	EcM	Melin and Das 1954
excised roots of Medicago sativa	na	na	IV	liquid	na	Suillus grevillei	Eukaryota	Basidiomycota	IV	liquid	-	EcM	Melin and Das 1954
excised roots of pine	na	na	IV	liquid	na	Amanita muscaria, A. pantherina	Eukaryota	Basidiomycota	IV	liquid	-	EcM	Melin 1962
excised roots of pine	na	na	IV	liquid	na	Lactarius	Eukaryota	Basidiomycota	IV	liquid	-	EcM	Melin 1962
excised roots of pine	na	na	IV	liquid	na	Russula xerampelina	Eukaryota	Basidiomycota	IV	liquid	-	EcM	Melin 1962
excised roots of pine	na	na	IV	liquid	na	Cortinarius glaucopus, C. caperatus	Eukaryota	Basidiomycota	IV	liquid	-	EcM	Melin 1962
excised roots of pine	na	na	IV	liquid	na	Rhizopogon roseolus	Eukaryota	Basidiomycota	IV	liquid	-	EcM	Melin 1962
excised roots of pine	na	na	IV	liquid	na	Xerocomus subtomentosum	Eukaryota	Basidiomycota	IV	liquid	-	EcM	Melin 1962
excised roots of pine	na	na	IV	liquid	na	Suillus bovinus, S. variegatus, S. grevillei, S. bovinus	Eukaryota	Basidiomycota	IV	liquid	-	EcM	Melin 1962
excised roots of pine	na	na	IV	liquid	na	Boletus edulis	Eukaryota	Basidiomycota	IV	liquid	-	EcM	Melin 1962
excised roots of Triticum aestivum	na	na	IV	liquid	na	Suillus grevillei	Eukaryota	Basidiomycota	IV	liquid	-	EcM	Melin and Das 1954
Fomes fomentarius decayed beech wood	na	Basidiomycota	IV	solid	na	Coprinus micaceus	Eukaryota	Basidiomycota	IV	solid	na	saptrotroph	Heilmann-Clausen & Boddy 2005
Fomes fomentarius decayed beech wood	na	Basidiomycota	IV	solid	na	Gloiothele lactescens	Eukaryota	Basidiomycota	IV	solid	na	saprotroph	Heilmann-Clausen & Boddy 2005
Fomes fomentarius decayed beech wood	na	Basidiomycota	IV	solid	na	Hypholoma fasciculare	Eukaryota	Basidiomycota	IV	solid	na	saprotroph	Heilmann-Clausen & Boddy 2005
Fomes fomentarius decayed beech wood	na	Basidiomycota	IV	solid	na	Marasmius alliaceus	Eukaryota	Basidiomycota	IV	solid	na	saprotroph	Heilmann-Clausen & Boddy 2005
hot water extract of Physalospora obtusa mycelium	na				na	Calcarisporium parasiticum	Eukaryota					parasite	Barnett and Lilly 1958
hydroxamate-type siderophore and thiamine/precursor of thiamine	na				na	Tritirachium egenum1	Eukaryota					biotrophic symbiont	Beguin 2010
lactic acid producing bacteria spp.	Bacteria	na	IV	solid	na	Penicillium roqueforti	Eukaryota	Ascomycota	IV	solid	-	saprotroph	Hansen & Jakobsen 1997
light	na				na	Rhizophlyctis rosea	Eukaryota					saprotroph/symbiont	Harkins and Weston 1950
lipid fraction of pine root exudates	na	na	IV	liquid	na	Laccaria amethystina	Eukaryota	Basidiomycota	IV	liquid	-	EcM	Fries et al. 1985
lipid fraction of pine root exudates	na	na	IV	liquid	na	Laccaria bicolor	Eukaryota	Basidiomycota	IV	liquid	-	EcM	Fries et al. 1985
lipophilic fraction of root exudate (Pinus sylvestris)	na	na	IV	liquid	na	Suillus granulatus	Eukaryota	Basidiomycota	IV	liquid	-	EcM	Sun and Fries 1992
lipophilic fraction of root exudate (Pinus sylvestris)	na	na	IV	liquid	na	Laccaria bicolor	Eukaryota	Basidiomycota	IV	liquid	-	EcM	Sun and Fries 1992
Microbacterium liquefaciens DSM 20638	Bacteria	Actinobacteria	IV	solid	na	Amanita muscaria	Eukaryota	Basidiomycota	IV	solid	-	EcM	Maier et al. 2004
Mucorales spp.	Eukaryota	Mucoromycota	IV	solid?	animal liver	Syncephalis spp.1	Eukaryota	Zoopagomycota	IV	solid	-	parasite	Ellis 1966
na	na	na	IV	solid	α-pinene	Leptographium procera	Eukaryota	Ascomycota	IV	solid	-	pathogen	Adams et al. 2009
na	na	na	IV	solid	α-pinene	Leptographium procera	Eukaryota	Ascomycota	IV	solid	-	pathogen	Adams et al. 2009
na	na	na	IV	solid	α-pinene	Grosmannia clavigera	Eukaryota	Ascomycota	IV	solid	-	pathogen	Adams et al. 2009
na	na	na	IV	solid	α-pinene	Ophiostoma Ips	Eukaryota	Ascomycota	IV	solid	-	saprotroph/symbiont	Adams et al. 2009
na	na	na	IV	solid	nonanal	Cerrena unicolor, Ganoderma applanatum, Polyporus cervinus	Eukaryota	Basidiomycota	IV	solid		saprotroph	Fries 1961
na	na	na	IV	liquid	nonanal	various fungi	Eukaryota	Basidiomycota	IV	liquid		saprotroph, EcM	Fries 1961
na	na	na	IV	liquid	heptanal, nonanal, decanal, octanal, undecanal, nonenal, nonanol	Stereum sanguinolentum	Eukaryota	Basidiomycota	IV	liquid		saprotroph	Fries 1961
na	na	na	IV	solid	sucrose (concentration 20% or more)	Byssochlamys fulva	Eukaryota	Ascomycota	IV	solid	-	saprotroph	Hull 1939
na	na	na	IV	liquid	palmitic acid	Suillus granulatus	Eukaryota	Basidiomycota	IV	liquid	-	EcM	Sun and Fries 1992
na	na	na	IV	liquid	palmitic acid	Suillus variegatus	Eukaryota	Basidiomycota	IV	liquid	-	EcM	Sun and Fries 1992
na	na	na	IV	liquid	palmitic acid	Laccaria bicolor	Eukaryota	Basidiomycota	IV	liquid	-	EcM	Sun and Fries 1992
na	na	na	IV	liquid	palmitic acid	Thelephora terrrestris	Eukaryota	Basidiomycota	IV	liquid	-	EcM	Sun and Fries 1992
na	na	na	IV	liquid	stearic acid	Suillus granulatus	Eukaryota	Basidiomycota	IV	liquid	-	EcM	Sun and Fries 1992
na	na	na	IV	liquid	stearic acid	Suillus variegatus	Eukaryota	Basidiomycota	IV	liquid	-	EcM	Sun and Fries 1992
na	na	na	IV	liquid	palmitic acid + stearic acid	Suillus granulatus	Eukaryota	Basidiomycota	IV	liquid	-	EcM	Sun and Fries 1992
na	na	na	IV	liquid	kinetin	Suillus granulatus	Eukaryota	Basidiomycota	IV	liquid	-	EcM	Sun and Fries 1992
na	na	na	IV	liquid	kinetin	Thelephora terrestris	Eukaryota	Basidiomycota	IV	liquid	-	EcM	Sun and Fries 1992
na	na	na	IV	liquid	zeatin	Laccaria bicolor	Eukaryota	Basidiomycota	IV	liquid	-	EcM	Sun and Fries 1992
na	na	na	IV	liquid	zeatin	Thelephora terrestris	Eukaryota	Basidiomycota	IV	liquid	-	EcM	Sun and Fries 1992
na	na	na	IV	liquid	isopentenylaminopurine	Suillus granulatus	Eukaryota	Basidiomycota	IV	liquid	-	EcM	Sun and Fries 1992
na	na	na	IV	liquid	isopentenylaminopurine	Suillus variegatus	Eukaryota	Basidiomycota	IV	liquid	-	EcM	Sun and Fries 1992
na	na	na	IV	liquid	isopentenylaminopurine	Laccaria bicolor	Eukaryota	Basidiomycota	IV	liquid	-	EcM	Sun and Fries 1992
na	na	na	IV	liquid	isopentenylaminopurine	Pisolithus tinctorius	Eukaryota	Basidiomycota	IV	liquid	-	EcM	Sun and Fries 1992
na	na	na	IV	liquid	isopentenylaminopurine	Thelephora terrestris	Eukaryota	Basidiomycota	IV	liquid	-	EcM	Sun and Fries 1992
na	na	na	IV	liquid	isopentenylaminopurine	Schizophyllum commune	Eukaryota	Basidiomycota	IV	liquid	-	saprotroph	Sun and Fries 1992
na	na	na	IV	liquid	isopentenylaminopurine	Stereum hirsutum	Eukaryota	Basidiomycota	IV	liquid	-	saprotroph	Sun and Fries 1992
na	na	na	IV	liquid	isopentenylaminopurine	Stereum sanguinolentum	Eukaryota	Basidiomycota	IV	liquid	-	saprotroph	Sun and Fries 1992
na	na	na	IV	solid	thiamin (vitamin B1)	Paxillus involutus	Eukaryota	Basidiomycota	IV	solid	-	EcM mode	Laiho 1970
na	na	na	IV	solid	nitrogen	Paxillus involutus	Eukaryota	Basidiomycota	IV	solid	-	saprotroph mode	Laiho 1970
na	na	na	IV	liquid	abietic acid	Suillus granulatus	Eukaryota	Basidiomycota	IV	liquid	-	EcM	Fries 1989
na	na	na	IV	liquid	sodium acetate, linoleic acid	Agaricus bisporus	Eukaryota	Basidiomycota	IV	liquid	-	saprotroph	Lehrian et al. 1976
na	na	na	IV	solid	pinelactone	Pisolithus tinctorius	Eukaryota	Basidiomycota	IV	solid	-	EcM	Herrera-Martinez et al. 2014
na	na	na	IV	solid	strigolactone	Pisolithus tinctorius	Eukaryota	Basidiomycota	IV	solid	-	EcM	Herrera-Martinez et al. 2014
na	na	na	IV	solid	zeatin	Pisolithus tinctorius	Eukaryota	Basidiomycota	IV	solid	-	EcM	Herrera-Martinez et al. 2014
na	na	na	IV	solid	acetosyringone	Pisolithus tinctorius	Eukaryota	Basidiomycota	IV	solid	-	EcM	Herrera-Martinez et al. 2014
na	na	na			biotin, mesoinosit	Eremothecium gossypii	Eukaryota	Ascomycota				pathogen	Kögl and Fries 1937
Olive oil	na	na	?	?	oleic acid	Laccaria amethystina	Eukaryota	Basidiomycota	IV	liquid	-	EcM	Bardet 1982
olive oil, soybean oil	na	na	IV	liquid	methyl oleate, ethyl oleate, methyl palmitate	Agaricus bisporus	Eukaryota	Basidiomycota	IV	liquid	-	saprotroph	Dijkstra 1972
Paenibacillus validus	Bacteria		IV	solid?	na	Glomus intraradicus1	Eukaryota		IV	liquid		AM	Hildenbrandt et al. 2006
Paenibacillus validus	Bacteria		IV	solid?	(S)-12-methyltetradecanoic acid	Rhizophagus irregularis1	Eukaryota		IV	liquid		AM	Kameoka et al. 2019
Paenibacillus validus	Bacteria	Firmicutes	IV	solid	na	Glomus (Rhizophagus) intraradices	Eukaryota	Glomeromycota	IV	solid	-	AM	Hildebrandt et al. 2002
Paenibacillus validus	Bacteria	Firmicutes	IV	solid	raffinose, unidentfied trisaccharide	Glomus (Rhizophagus) intraradices	Eukaryota	Glomeromycota	IV	solid	-	AM	Hildebrandt et al. 2006
Pantoea sp. αB volatiles	Bacteria	Proteobacteria	IV	solid	volatiles	Leptographium procera	Eukaryota	Ascomycota	IV	solid	-	pathogen	Adams et al. 2009
Pantoea sp. αB volatiles	Bacteria	Proteobacteria	IV	solid	volatiles	Grosmannia clavigera	Eukaryota	Ascomycota	IV	solid	-	pathogen	Adams et al. 2009
Pantoea sp. αB volatiles + α-pinene	Bacteria	Proteobacteria	IV	solid	volatiles + α-pinene	Grosmannia clavigera	Eukaryota	Ascomycota	IV	solid	-	pathogen	Adams et al. 2009
Pantoea sp. αB volatiles + α-pinene	Bacteria	Proteobacteria	IV	solid	volatiles + α-pinene	Ophiostoma Ips	Eukaryota	Ascomycota	IV	solid	-	saprotroph/symbiont	Adams et al. 2009
Pantoea sp. αC volatiles	Bacteria	Proteobacteria	IV	solid	volatiles	Leptographium procera	Eukaryota	Ascomycota	IV	solid	-	pathogen	Adams et al. 2009
Pantoea sp. αC volatiles	Bacteria	Proteobacteria	IV	solid	volatiles	Grosmannia clavigera	Eukaryota	Ascomycota	IV	solid	-	pathogen	Adams et al. 2009
Pantoea sp. αC volatiles	Bacteria	Proteobacteria	IV	solid	volatiles	Ophiostoma Ips	Eukaryota	Ascomycota	IV	solid	-	saprotroph/symbiont	Adams et al. 2009
Pantoea sp. αC volatiles + α-pinene	Bacteria	Proteobacteria	IV	solid	volatiles + α-pinene	Leptographium procera	Eukaryota	Ascomycota	IV	solid	-	pathogen	Adams et al. 2009
Pantoea sp. αC volatiles + α-pinene	Bacteria	Proteobacteria	IV	solid	volatiles + α-pinene	Grosmannia clavigera	Eukaryota	Ascomycota	IV	solid	-	pathogen	Adams et al. 2009
Pantoea sp. αC volatiles + α-pinene	Bacteria	Proteobacteria	IV	solid	volatiles + α-pinene	Ophiostoma Ips	Eukaryota	Ascomycota	IV	solid	-	saprotroph/symbiont	Adams et al. 2009
Pectobacterium sp. volatiles + α-pinene	Bacteria	Proteobacteria	IV	solid	volatiles + α-pinene	Leptographium procera	Eukaryota	Ascomycota	IV	solid	-	pathogen	Adams et al. 2009
Pectobacterium sp. volatiles + α-pinene	Bacteria	Proteobacteria	IV	solid	volatiles + α-pinene	Grosmannia clavigera	Eukaryota	Ascomycota	IV	solid	-	pathogen	Adams et al. 2009
Pectobacterium sp. volatiles + α-pinene	Bacteria	Proteobacteria	IV	solid	volatiles + α-pinene	Ophiostoma Ips	Eukaryota	Ascomycota	IV	solid	-	saprotroph/symbiont	Adams et al. 2009
Pseudomonas fluorescens BBc6R8	Bacteria	Proteobacteria	IV	solid	thiamine (vitamin B1)	Laccaria bicolos S238N	Eukaryota	Basidiomycota	IV	solid	trehalose	EcM	Deveau et al. 2010
Pseudomonas sp. volatiles	Bacteria	Proteobacteria	IV	solid	volatiles	Leptographium procera	Eukaryota	Ascomycota	IV	solid	-	pathogen	Adams et al. 2009
Pseudomonas sp. volatiles + α-pinene	Bacteria	Proteobacteria	IV	solid	volatiles + α-pinene	Leptographium procera	Eukaryota	Ascomycota	IV	solid	-	pathogen	Adams et al. 2009
Pseudomonas sp. volatiles + α-pinene	Bacteria	Proteobacteria	IV	solid	volatiles + α-pinene	Grosmannia clavigera	Eukaryota	Ascomycota	IV	solid	-	pathogen	Adams et al. 2009
Pseudomonas sp. volatiles + α-pinene	Bacteria	Proteobacteria	IV	solid	volatiles + α-pinene	Ophiostoma Ips	Eukaryota	Ascomycota	IV	solid	-	saprotroph/symbiont	Adams et al. 2009
root exudates of 2 Brassicaceae	na	na	IV	solid	na	Pisolithus tinctorius	Eukaryota	Basidiomycota	IV	solid	-	EcM	Zeng et al. 2003
root exudates of 8 Brassicaceae	na	na	IV	solid	indole glucosinolates (from Brassica rapa)	Paxillus involutus	Eukaryota	Basidiomycota	IV	solid	-	EcM/saprotroph	Zeng et al. 2003
safflower oil	na	na	IV	liquid	na	8 species of Boletaceae	Eukaryota	Basidiomycota	IV	liquid	-	EcM	Schisler and Volkoff 1977
Schizophyllum commune	Eukaryota	Basidiomycota	IV	solid	SC3 protein, hydrophobin	Streptomyces coelicolor	Bacteria	Actinobacteria	IV	solid	-	saprotroph	Tillotson et al. 1998
Schizophyllum commune	Eukaryota	Basidiomycota	IV	solid	SC3 protein, hydrophobin	Streptomyces tendae	Bacteria	Actinobacteria	IV	solid	-	saprotroph	Tillotson et al. 1998
seedling root exudate (Pinus sylvestris)	na	na	IV	liquid	na	Pisolithus tinctorius	Eukaryota	Basidiomycota	IV	liquid	-	EcM	Sun and Fries 1992
seedling root exudate (Pinus sylvestris)	na	na	IV	liquid	na	Coprinus comatus	Eukaryota	Basidiomycota	IV	liquid	-	saprotroph	Sun and Fries 1992
seedling root exudate (Pinus sylvestris)	na	na	IV	liquid	na	Stereum hirsutum	Eukaryota	Basidiomycota	IV	liquid	-	saprotroph	Sun and Fries 1992
seedling root exudate (Pinus sylvestris)	na	na	IV	liquid	na	Stereum sanguinolentum	Eukaryota	Basidiomycota	IV	liquid	-	saprotroph	Sun and Fries 1992
seedling root exudate (Pinus sylvestris)	na	na	IV	liquid	na	Neantrodia (Trametes) serialis	Eukaryota	Basidiomycota	IV	liquid	-	saprotroph	Sun and Fries 1992
seedling root exudate (Pinus sylvestris)	na	na	IV	liquid	na	Coniophora cerebella	Eukaryota	Basidiomycota	IV	liquid	-	saprotroph	Sun and Fries 1992
seedling root exudate (Pinus sylvestris)*	na	na	IV	liquid	na	Suillus granulatus	Eukaryota	Basidiomycota	IV	liquid	-	EcM	Sun and Fries 1992
seedling root exudate (Pinus sylvestris)*	na	na	IV	liquid	na	Suillus variegatus	Eukaryota	Basidiomycota	IV	liquid	-	EcM	Sun and Fries 1992
seedling root exudate (Pinus sylvestris)*	na	na	IV	liquid	na	Laccaria bicolor	Eukaryota	Basidiomycota	IV	liquid	-	EcM	Sun and Fries 1992
seedling root exudate (Pinus sylvestris)*	na	na	IV	liquid	na	Thelephora terrestris	Eukaryota	Basidiomycota	IV	liquid	-	EcM	Sun and Fries 1992
seedling root exudate (Pinus sylvestris)*	na	na	IV	liquid	na	Lentinellus omphalodes	Eukaryota	Basidiomycota	IV	liquid	-	saprotroph	Sun and Fries 1992
seedling root exudate (Pinus sylvestris)*	na	na	IV	liquid	na	Flammulina velutipes	Eukaryota	Basidiomycota	IV	liquid	-	saprotroph	Sun and Fries 1992
soil bacterial metabolites	Bacteria	na	na	na	citric acid	Hebeloma crustuliniforme	Eukaryota	Basidiomycota	na	na	-	EcM	Duponnois & Garbaye 1990
soil bacterial metabolites	Bacteria	na	na	na	malic acids	Hebeloma crustuliniforme	Eukaryota	Basidiomycota	na	na	-	EcM	Duponnois & Garbaye 1990
soil bacterial metabolites	Bacteria	na	na	na	citric acid	Paxillus involutus	Eukaryota	Basidiomycota	na	na	-	EcM	Duponnois & Garbaye 1990
soil bacterial metabolites	Bacteria	na	na	na	malic acids	Paxillus involutus	Eukaryota	Basidiomycota	na	na	-	EcM	Duponnois & Garbaye 1990
Staphylococcus sp. volatiles	Bacteria	Proteobacteria	IV	solid	volatiles	Grosmannia clavigera	Eukaryota	Ascomycota	IV	solid	-	pathogen	Adams et al. 2009
Staphylococcus sp. volatiles + α-pinene	Bacteria	Proteobacteria	IV	solid	volatiles + α-pinene	Grosmannia clavigera	Eukaryota	Ascomycota	IV	solid	-	pathogen	Adams et al. 2009
Staphylococcus sp. volatiles + α-pinene	Bacteria	Firmicutes	IV	solid	volatiles + α-pinene	Ophiostoma Ips	Eukaryota	Ascomycota	IV	solid	-	saprotroph/symbiont	Adams et al. 2009
sterol ester fraction of root exudate (Pinus sylvestris)	na	na	IV	liquid	na	Suillus granulatus	Eukaryota	Basidiomycota	IV	liquid	-	EcM	Sun and Fries 1992
sterol ester fraction of root exudate (Pinus sylvestris)	na	na	IV	liquid	na	Suillus variegatus	Eukaryota	Basidiomycota	IV	liquid	-	EcM	Sun and Fries 1992
sterol ester fraction of root exudate (Pinus sylvestris)	na	na	IV	liquid	na	Laccaria bicolor	Eukaryota	Basidiomycota	IV	liquid	-	EcM	Sun and Fries 1992
sterol ester fraction of root exudate (Pinus sylvestris)	na	na	IV	liquid	na	Thelephora terrestris	Eukaryota	Basidiomycota	IV	liquid	-	EcM	Sun and Fries 1992
sterol fraction of root exudate (Pinus sylvestris)	na	na	IV	liquid	na	Suillus granulatus	Eukaryota	Basidiomycota	IV	liquid	-	EcM	Sun and Fries 1992
sterol fraction of root exudate (Pinus sylvestris)	na	na	IV	liquid	na	Suillus variegatus	Eukaryota	Basidiomycota	IV	liquid	-	EcM	Sun and Fries 1992
sterol fraction of root exudate (Pinus sylvestris)	na	na	IV	liquid	na	Laccaria bicolor	Eukaryota	Basidiomycota	IV	liquid	-	EcM	Sun and Fries 1992
Streptomyces AcH 505	Bacteria	Actinobacteria	IV	liquid	auxofuran, 7-dehydroxy-auxofuran	Amanita muscaria	Eukaryota	Basidiomycota	IV	liquid	-	EcM	Riedlinger et al. 2006
Streptomyces bobili JCM 4624	Bacteria	Actinobacteria	IV	solid	na	Amanita muscaria	Eukaryota	Basidiomycota	IV	solid	-	EcM	Maier et al. 2004
Streptomyces cyaneus ISP 5108	Bacteria	Actinobacteria	IV	solid	na	Amanita muscaria	Eukaryota	Basidiomycota	IV	solid	-	EcM	Maier et al. 2004
Streptomyces laceyi c7654	Bacteria	Actinobacteria	IV	solid	na	Amanita muscaria	Eukaryota	Basidiomycota	IV	solid	-	EcM	Maier et al. 2004
Streptomyces sampsonii DSM 40394T	Bacteria	Actinobacteria	IV	solid	na	Amanita muscaria	Eukaryota	Basidiomycota	IV	solid	-	EcM	Maier et al. 2004
Streptomyces setonii ATCC25497	Bacteria	Actinobacteria	IV	solid	na	Amanita muscaria	Eukaryota	Basidiomycota	IV	solid	-	EcM	Maier et al. 2004
Streptomyces sp.	Bacteria	Actinobacteria	IV	liquid	na	fungus from ant gardens	Eukaryota	na	IV	liquid	-	na	Currie et al. 1999
Streptomyces sp. AcH 505	Bacteria	Actinobacteria	IV	solid	na	Amanita muscaria	Eukaryota	Basidiomycota	IV	solid	-	EcM	Schreyer et al. 2007
Trametes versicolor decayed beech wood	na	Basidiomycota	IV	solid	na	Coprinus micaceus	Eukaryota	Basidiomycota	IV	solid	na	saprotroph	Heilmann-Clausen & Boddy 2005
Trametes versicolor decayed beech wood	na	Basidiomycota	IV	solid	na	Gloiothele lactescens	Eukaryota	Basidiomycota	IV	solid	na	saprotroph	Heilmann-Clausen & Boddy 2005
whole egg, egg yolk, beef, swordfish, rat dug	na	na	IV	solid	na	Dispira cornuta	Eukaryota	Mucoromycota	IV	solid	-	parasite	Ayers 1933
whole root exudate (Pinus sylvestris)	na	na	IV	liquid	na	Suillus variegatus	Eukaryota	Basidiomycota	IV	liquid	-	EcM	Sun and Fries 1992
whole root exudate (Pinus sylvestris)	na	na	IV	liquid	na	Laccaria bicolor	Eukaryota	Basidiomycota	IV	liquid	-	EcM	Sun and Fries 1992
whole root exudate (Pinus sylvestris)	na	na	IV	liquid	na	Pisolithus tinctorius	Eukaryota	Basidiomycota	IV	liquid	-	EcM	Sun and Fries 1992
whole root exudate (Pinus sylvestris)**	na	na	IV	liquid	na	Suillus granulatus	Eukaryota	Basidiomycota	IV	liquid	-	EcM	Sun and Fries 1992
whole root exudate (Pinus sylvestris)**	na	na	IV	liquid	na	Thelephora terrestris	Eukaryota	Basidiomycota	IV	liquid	-	EcM	Sun and Fries 1992
